# Supplementary material for: Advanced Computational Biology Methods Identify Molecular Switches for Malignancy in an EGF Mouse Model of Liver Cancer
Source: PLoS One. 2011 Mar 28;6(3):e17738. doi: 10.1371/journal.pone.0017738 (PMC3065454; doi:10.1371/journal.pone.0017738)
Supplement: Table S1 — Differentially expressed genes detected by Ebarrays in transgenic and tumor cells. (XLS) [file pone.0017738.s001.xls]

## Sheet: Upregulation
Gene symbol	Signal transduction protein name	Transgenic fold change	Tumor fold change	Liver carcinoma/neoplasm biomarker
Transgenic specific upregulation
1810013D10Rik		3.219	0.91
3830403N18Rik		2.898	1.403
Aff4		3.755	1.237
Aqr		3.094	1.512
Arhgap29		7.952	0.914
Arl4a		5.356	1.357
Ate1		3.642	1.902
B4galnt2		3.726	1.407
Bche		3.57	1.579
Blm	BLM	2.829	1.653
C1qtnf1		3.812	0.776
C80360		3.319	1.097
Cadps		4.372	1.45
Cd2bp2		3.656	1.26
Cd47	IAP	2.853	1.363
Ceacam9		3.631	1.028
Cerkl		4.287	1.755
Crkl	CrkL	3.042	1.671
D14Abb1e		5.118	1.868
D1Pas1	D1Pas1	3.659	1.069
D8Ertd67e		3.445	0.916
Dnajb1		5.158	1.41
Dnajb9		3.349	1.107
Dpep3	dipeptidase 3	3.392	1.006
EG245405		3.418	1.188
EG668668		3.048	1.62
Enah		3.588	1.433
Foxc1	FoxC1	4.667	1.433
Gadd45a		3.389	1.81
Gcnt2		4.049	1.89
Gjb6		3.034	1.321
Gli2	Gli2	3.711	1.759
Gzmk		3.169	1.344
Hapln1		4.416	1.268
Hbb-y		3.166	1.666
Hddc2		4	1.01
Hdgfl1		3.287	1.729
Hic1	HIC-1	3.992	1.178
Hipk3		3.502	1.635
Hspb1	Hsp27	3.301	1.395
Hus1	HUS1	3.838	1.369
Icos		3.433	0.967
Ighg		3.384	1.991
Il1rap	IL-1RAcP	3.597	1.847
Itga4	alpha4-integrin	4.287	1.755
Kpna3	importin-alpha3	3.819	1.83
Kpna4		3.306	1.007
Lcor		2.926	1.715
Lin7c		4.185	1.865
Lrp6	LRP6	3.16	1.816
Lsr		3.617	1.647
Ly6c1		5.326	1.629
Lyz		3.161	1.966
Lyzs		3.161	1.966
Med14	TRAP170	2.952	1.617
Med9		2.977	0.542
Met	Met	3.238	1.573
Mtf2		4.281	1.642
Myc	c-Myc	6.259	1.392	X
Nmu		3.092	0.84
Nr3c1	GR(m)	3.274	1.444
Pfkfb3	6-phosphofructo-2-kinase/fructose-2;6-biphosphatase 3	3.188	1.542
Pitpnb		3.261	1.46
Plxna2		3.461	1.922
Rapgef4	Epac2	3.357	1.482
Rasd1	AGS1	2.977	0.542
Rgs5	RGS5	3.198	1.011
Rps4x		3.048	1.695
Sgcb		3.021	0.99
Smg6		3.992	1.178
Sprr1b		5.153	1.329
Sprr2f		3.237	1.59
Srxn1		3.515	1.895
Syt1		3.798	1.671
Th	tyrosine 3-monooxygenase	4.08	1.588
Uhmk1	KIS	4.833	1.823
Upk2		3.016	1.563
Vps37a		3.084	1.561
Wsb1		3.357	1.374
Xlr		2.898	0.902
Zbtb7b	c-Krox	3.69	1.111
Zfp92		3.158	1.046
Significantly changed in transgenic cells and fold change > 2 in tumor cells (extension of tumor upregulation)
6330403K07Rik		3.498	2.4
AI450241		2.957	2.061
Abcb7		3.446	2.017
Abi1	Abi-1	4.133	2.271
Adamts1		5.216	3.647
Ank1		3.932	2.414
Bclaf1	BCLAF1	2.867	2.402
Cav1	caveolin-1(m)	5.354	2.494
Ccdc47		3.127	2.288
Centd3		3.295	2.262
Ctgf		4.646	3.371
Cxcl2		3.051	2.142
Ddx50		4.985	2.321
Dennd4c		3.282	2.204
Dnmt3a	DNA (cytosine-5)-methyltransferase 3A	4.737	2.432	X
Dusp6	MKP-3	4.518	2.348
EG380809		4.145	2.502
Emr1	Emr1	3.597	2.577
Erbb3	ErbB3	6.988	2.347
Eya3		4.005	2.533
F3		3.062	2.494
Fgf18		4.073	2.024
Fgfr1	FGFR-1	3.19	3.715
Gad1	GAD67	5.31	2.625
Hivep2	HIV-EP2	3.056	2.506
Hsd3b4		3.699	2.64
Ifi204		3.522	2.409
Ifi205		3.522	2.409
Ifrd1	IFRD1	3.736	2.21
Ift81		4.428	2.747
Ighv10-1		4.145	2.502
Igkv4-90		5.405	2.573
Il1f5		4.337	2.39
Il1rl1		7.909	2.382
Irg1		3.417	2.491
Itga6		2.952	2.195	X
Itgb2		3.368	2.494
Kcnd2		5.952	2.743
Klf12	KLF12 (AP-2rep)	4.423	2.297
Klhl24		4.508	2.422
Lat2		2.831	2.196
Map3k2	MEKK2	6.817	2.165
Mark1		2.906	2.484
Mfsd4		3.627	3.159
Mgp	MGP	6.67	3.313
Mid2		3.073	2.385
Mnda		3.522	2.409
Mtcp1		6.867	3.48
Npl	N-acetylneuraminate lyase	3.836	2.547
Nr2f1	COUP-TF1 (NR2F1)	6.256	2.615
Nr2f2	COUP-TF2 (NR2F2)	6.256	2.615
Pdss1		4.133	2.271
Pfkfb2	PFKFB-2	6.578	3.094
Plekha1		6.696	4.3
Polk	Polk	3.904	2.282
Ppp1r2		3.186	2.761
Ptprg		2.909	2.032
Rnf2	RING1B	3.184	2.288
S100a9	MRP-14	3.383	2.284
38961	Septin6	4.779	3.242
Shc1	p46Shc(m). p52Shc. p66Shc	3.761	2.613	X
Slain1		5.444	3.367
Slc10a2		7.253	2.559
Smoc2		3.689	2.386
Sntb1		2.922	2.522
Suz12		3.79	2.21
Tanc1		2.818	2.077
Tbc1d15		3.196	2.108
Tfrc		21.333	3.848
Tpm4		2.985	2.118
Tpr		3.198	2.057
Txnl1		4.039	3.047
Vcam1	VCAM-1	3.329	2.169
Vipr2	VPAC2	6.241	2.29
Vsx2	Chx10	4.494	2.764
Vti1a		3.65	2.034
Xkr8		4.005	2.533
Significantly changed in transgenic and tumor cells
1600029D21Rik		7.95	5.438
2310014L17Rik		3.452	6.813
Abcd2		3.007	4
Abhd12		6.191	11.38
Acsl4	long-chain-fatty-acid-CoA ligase 4	4.59	3.616
Adam10	ADAM10	4.123	2.631
Aebp1	AEBP1	4.138	8.334
Afp	AFP	3.523	6.846	X
Alcam		3.844	4.148
Aldh18a1	delta 1-pyrroline-5-carboxylate synthetase	2.985	5.004
Amot		4.043	3.192
Amy2	pancreatic alpha-amylase	23.034	808.841
Atf3	ATF3(m)	12.045	10.563
B3galnt1		3.236	4.545
Bcl2l1	Bcl-xL	5.611	4.122	X
Bcl2l11	BimEL. BimL. BimS(m)	7.042	3.946
Bex1		24.936	91.387
Birc5	survivin	3.628	8.961	X
Btc	BTC	7.192	4.921
Btg2		6.456	5.269
Btg3		7.169	9.817
Bub1	Bub1	4.036	8.171
Ccne2	cyclin E2	3.948	3.263
Cd1d2		4.124	4.123
Cd2ap		3.448	3.18
Cd63	CD63	11.333	29.118
Cdc23		3.085	7.41
Cdc2a	Cdk1	5.556	14.885
Ckap2	CKAP2	3.95	10.596
Cldn1		5.192	2.791
Col1a1		5.947	9.686
Col1a2	COL1A2	4.044	4.476
Copg2		3.602	2.737
Cxadr		7.169	9.817
Cxcl10	IP-10	3.545	4.323
Cxcl14	BRAK	28.08	5.21
Cxcr4	CXCR4	3.726	5.238	X
Cxcr7		4.087	4.63
Cyb561		6.554	7.362
D17H6S56E-5		12.546	37.39
Defb1		7.231	3.646
Defcr-rs10		13.858	6.046
Defcr-rs2		13.858	6.046
Defcr-rs4		13.858	6.046
Defcr6		13.858	6.046
Dusp8	M3/6	3.535	4.92
E2f3	E2F-3a. E2F-3b	3.884	2.657
EG665317		3.124	3.156
EG665509		3.447	19.996
Efnb2	Efnb2	7.063	15.867
Egr1	Egr-1	10.904	7.135	X
Elf1	Elf-1	4.424	2.99
Emp1		4.142	5.476
Enpp2		6.457	6.083
Ern2	IRE1beta	3.035	6.41
Ets2	c-Ets-2	3.936	3.573	X
Fgl2		7.779	7.217
Fip1l1		4.727	3.742
Fos	c-Fos	3.308	3.683	X
Frmd6		4.23	6.826
Gipc2		3.434	7.089
Gla	alpha-galactosidase A	3.196	2.849
Gm1060		4.851	4.966
Gucy2c	heat-stable enterotoxin receptor	3.851	5.185
Gyg		3.608	3.466
H19		24.836	141.85
H1fx		3.01	14.009
Hells		5.024	5.366
Hmgcr	3-hydroxy-3-methylglutaryl-coenzyme A reductase	3.722	3.304	X
Ifi203		8.444	4.498
Igfbp1	IGFBP-1	18.797	20.897
Ighv1-9		7.514	5.147
Inadl	CIPP	5.889	4.893
Ints8		3.948	3.263
Itih5		5.054	3.735
Jun	c-Jun	3.172	3.178	X
Kif20a	KIF20A	3.085	7.41
Kif23	MKlp1(m)	3.076	4.483
Klf6		7.782	5.556
LOC100044289		13.858	6.046
LOC433328		3.606	4.861
Lgals3	Lgals3	5.159	5.644	X
Lnx1	LNX	4.727	3.742
Lpl	LpL	72.978	65.055
Ltb4dh		4.209	4.511
Lysmd2		14.741	22.077
Maff	MafF	4.061	2.992
Mef2a	aMEF-2. MEF-2A2(m). Mef-2A3(m)	5.479	3.748
Mest		3.602	2.737
Mki67		3.769	8.534
Mmp12		8.423	5.693
Mst1r		4.039	4.521
Myh6		4.743	4.446
Nedd9	HEF1	8.135	5.378
Nid1		4.713	5.834
Nucb2		7.219	10.294
Nvl		11.493	6.975
OTTMUSG00000022462		23.034	808.841
Oxa1l		3.652	6.832
Pdlim7		3.384	5.696
Pgm1	phosphoglucomutase-1	3.495	3.219
Pip		4.14	3.516
Pld1	PLD1	4.014	3.609
Plk1	Plk1	3.035	6.41
Plscr1		3.606	4.861
Pold2	Pold2	4.138	8.334
Prss23		3.651	3.862
Psat1	phosphoserine aminotransferase	6.976	106.368
Pspc1		3.233	2.724
Ptgs2	COX-2	3.886	3.269	X
Pvr		3.603	2.614
Pygb	glycogen phosphorylase-B	6.191	11.38
Rab31		3.712	3.095
Rab34		3.349	5.074
Rab3d		3.723	9.476
Rarg	RAR-gamma1. RAR-gamma2	3.816	3.731
Rbp1		7.875	10.682
Rdh5		11.333	29.118
Rell1		7.516	4.115
Rrm1	ribonucleoside-diphosphate reductase large subunit	5.325	4.302
S100a11		3.447	19.996
Scd2	SCD2	12.127	34.607
Scn8a		6.333	19.711
Sept14		4.684	3.276
Serpine1		8.061	5.311	X
Sfrs2ip		5.004	2.928
Sgip1		4.674	3.346
Slc5a1		3.284	4.948
Slc6a8		4.474	5.389
Slc7a7		3.652	6.832
Slpi		11.723	12.91
Smad3	Smad3	3.693	3.812
Sp100		3.458	2.936
Sprr1a		6.118	6.494
Sstr2	sst2	8.837	8.255
Stmn1		4.468	10.667
Tff3	TFF3	105.791	127.135	X
Thbd	thrombomodulin	2.978	3.323
Thbs1	TSP-1	16.739	12.035	X
Tmem71		3.397	6.935
Tspan8		65.651	83.618
Twf2		4.254	12.186
Unc13b	Unc13b	4.833	22.175
Vmn2r-ps60		2.907	2.638
Significantly changed in tumor cells and fold change > 2 in transgenic cells (extension of transgenic upregulation)
2010011I20Rik		2.269	4.476
2310005P05Rik		2.591	2.743
9130213B05Rik		2.907	4.99
A030007L17Rik		2.339	3.275
Aaas		2.077	3.908
Actn1	alpha-actinin-1(m)	2.823	2.955
Ankrd1		2.649	4.277	X
Anln		2.736	4.651	X
Anxa1		2.667	2.899
Asns	asparagine synthase (glutamine-hydrolyzing)	2.694	8.19
Aurka	Aurora-A	2.269	4.476	X
B4galt6		2.005	4.593
Bglap-rs1		2.209	2.864
Blnk	BLNK	2.255	3.517
Camp		2.634	2.924
Car2	carbonic anhydrase 2	2.224	7.453
Cars		2.478	3.718
Ccnb1	cyclin B1	2.726	5.378
Ccrn4l		2.845	3.346
Cd3d	CD3delta	2.824	3.072
Cd44	CD44	2.297	4.148	X
Cdc20	Cdc20	2.759	4.054
Cdkn3		2.607	14.08
Cdr2		2.2	2.627
Cidea		3.067	10.838
Cpe	carboxypeptidase E	2.738	21.017
Crlf1		2.914	3.225
Cyb5r1	NADH-cytochrome b5 reductase 1	2.383	4.007
D6Wsu176e		3.098	3.778
Dab1	Dab1	2.78	3.299
Ddr1		2.507	5.847
Dkc1		2.273	4.273
Ect2		2.186	3.059
Elovl1		2.759	4.054
Emcn		2.599	6.31
F2rl1	PAR2 precursor	2.816	5.972
Fkbp11		2.678	5.531
Frk	BSK	2.265	2.869
Fst	follistatin	2.767	3.978
Gdf15		2.841	3.884
Golm1		2.994	5.202
Hcfc1		3.106	3.19
Hmgb2	HMG2	2.061	4.921
Hnf1b	HNF-1beta-2(m). HNF-1beta-3(m). HNF-1beta-4(m). HNF-1beta-A	2.009	2.689
Hrb		2.341	2.944
Hsd3b1	3 beta-hydroxysteroid dehydrogenase/Delta 5-->4-isomerase type I	2.511	3.101
Ifngr1	IFNGR1	2.833	4.18
Igf2	IGF-2	2.902	25.978	X
Igh-2		2.579	10.671
Il1rn	IL-1RA	2.745	8.49
Inhbb	inhibin beta B	3.117	7.34
Isyna1		2.275	11.586
Kif11		2.898	3.001
Kif4	KIF4A	3.018	4.231
Klf4	KLF4 (GKLF)	3.353	3.005
Krt20		2.301	4.678	X
Ltb		2.678	9.303
Mak10		2.994	5.202
Mal		2.152	5.04
Mov10		2.169	3.31
Mpp1		2.273	4.273
Mthfd2	bifunctional methylenetetrahydrofolate dehydrogenase/cyclohydrolase; mitochondrial	2.466	4.796
Myg1		2.077	3.908
Ncaph		3.373	5.851
Nfe2	NF-E2 p45	2.742	3.077
Nfe2l3	Nrf3	2.242	9.491
Nusap1		3.124	5.241
Pbx3	Pbx3a. Pbx3b	2.642	3.527
Pck2	phosphoenolpyruvate carboxykinase (GTP); mitochondrial	3.006	6.575
Phospho2		2.245	3.844
Pkp1		2.419	9.074
Plat		2.76	15.86	X
Pold4	Pold4	2.252	3.929
Pqlc3		2.655	5.874
Prc1	PRC1	2.191	3.428
Rbm3	Rbm3	2.245	3.844
Rccd1		2.191	3.428
Rgs16	RGS16	2.257	3.106
Rhoc	RhoC	2.169	3.31	X
Rnaseh1		2.992	2.961
Rock2	ROCK-II	2.655	5.874
Rpl27a		2.629	3.723
Rrm2	ribonucleoside-diphosphate reductase M2 subunit	2.443	5.687
Sbp		2.069	3.631
Sbpl		2.069	3.631
Scel		3.579	9.853
Sh3gl3	endophilin 3	2.04	4.694
Slc1a4		2.02	4.076
Smc4		3.322	8.07
Snx12		2.052	2.666
St5		2.629	3.723
Tcf19		2.194	3.388
Tlr1	TLR1	2.795	5.577
Tlr6		2.795	5.577
Tnfrsf19	TNFRSF19	2.152	7.71
Top2a		2.138	4.379	X
Traip	TRIP	2.735	2.789
Trim59		3.322	8.07
Tubb6		2.641	4.585
Usp18		2.704	5.68
Vil1		3.911	51.733
Wdsub1		2.636	3.02
Zfp358		2.067	3.236
Tumor specific upregulation
6230416J20Rik		1.643	4.829
Adora1	A1R	1.342	2.797
Ahnak	AHNAK	1.748	3.806
Akr1b7	aldose reductase-related protein 1	1.543	3.791
Aktip		1.108	7.267
Anxa2	annexin A2	1.921	7.655
App	APP695. APP751(m). APP770(m)	1.569	3.296
Aurkb	Aurora-B	1.192	4.392
Bcl2a1a	A1	1.416	4.299
Bex4		1.976	3.419
Bmp7	BMP7	0.917	4.637
C330027C09Rik		1.436	3.4
Capg		1.51	2.885
Capn3	Capn3	2.892	1.719
Cbx2		1.65	3.64
Ccdc61		1.27	10.657
Ccnb2		1.951	3.884
Ccnd1	cyclin D1	1.189	2.865	X
Cd34		1.83	3.084
Cdkn2b	p15INK4b	1.756	3.526	X
Col4a1		1.663	3.807
Col4a2		1.545	3.364
Col8a1		1.984	2.799
Comtd1		1.592	4.677
Ctps2	CTP synthase 2	1.579	2.695
Cxcl9	MIG	1.216	2.931
D10Wsu102e		1.825	3.064
Dab2ip		0.943	4.276
Dip2b		1.971	2.965
Dlgap4		1.064	2.741
Elf3	ESE-1	1.842	2.942
Fgd1		1.886	3.896
Fubp1		1.845	3.229
Galnt6		1.173	5.156
Gna11	G-alpha-11	1.736	3.191
Gpc3		1.299	3.639	X
Gpr56		1.483	6.036
Gria3	GRIA3	1.25	4.467
H2-D4		1.611	9.481
Ier3		1.318	4.725
Igfbp6		0.833	7.837
Igkv1-110		1.237	6.44
Igkv1-117		1.554	6.44
Igkv12-46		1.289	2.689
Jarid1a		1.379	3.679
Kcnj8	Kir6.1	0.908	6.632
Kctd17		1.37	2.895
Kif22		1.981	3.031
Klhdc4		1.926	8
Lamb2		1.466	6.354
Limch1		1.958	6.963
Ly6d		1.665	15.97
Mast2		1.924	5.432
Mcm5		1.989	5.197
Mep1b		1.105	10.446
Mvk	mevalonate kinase	1.27	3.195	X
Mx1		1.123	2.829
Myst1		1.333	6.371
Ndc80		1.152	8.17
Ngfb	NGF	1.428	2.641
Npdc1	NPDC1	1.389	25.775
Nupr1		0.801	13.192
Oraov1		1.189	2.865
Otud7b		1.898	2.771
Pea15a	PEA-15	1.681	4.315
Pfkp	6-phosphofructokinase type C	0.905	9.493
Pglyrp1		1.27	10.657
Phlda3		1.08	2.717
Pitrm1		0.893	9.493
Pla2g2a	PLA2G2A	1.303	29.641
Pnliprp1	pancreatic lipase-related protein 1	1.21	71.973
Pparg	PPAR-gamma1. PPAR-gamma2	0.395	5.756	X
Prkcdbp		1.102	3.12
Prom1		1.285	2.946
Prss8		1.333	6.371
Ptprv		1.185	4.71
Racgap1	MgcRacGAP	1.99	3.682
Rad51l1		1.154	3.188
Rbl1	p107	1.578	2.628
Rbl2	p130	1.108	7.267	X
Rcan3		1.895	3.755
Rnf145		1.919	3.051
Robo1		0.903	7.529	X
Sag		1.863	4.537
Scn1b		1.953	3.467
Sema7a		1.589	3.263
Serpina6	CBG	1.883	5.526
Sfrp2		1.279	6.455
Ssbp4		1.354	4.64
Sub1	PC4 p9(m). PC4(m)	1.25	3.359
Tcf7	TCF-1(P)(m). TCF-1B	1.216	4.118
Tera		1.336	3.386
Tgtp		1.254	3.579
Tmprss6		1.37	2.895
Tnfrsf18		1.725	3.771
Tpm1	Tpm-1	1.867	3.097
Trib3	TRB3	1.29	3.926
Trip13		0.998	4.816
Tspan13		1.512	3.282
Tsr2		1.886	3.896
Ube2t		1.466	3.28
Uhrf1		1.055	4.537
Vdac2	VDAC-2	1.592	4.677
Wbp5		1.486	3.841
Wdr42a		1.681	4.315
Wee1	Wee1	1.633	3.705
Wisp2		1.199	4.073
Wnt4		0.982	10.294
				34

## Sheet: Downregulation
Gene symbol	Signal transduction protein name	Transgenic fold change	Tumor fold change	Liver carcinoma/neoplasm biomarker
Transgenic specific downregulation
2310007H09Rik		0.299	1.14
AA517023		0.155	0.672
AI324046		0.293	0.756
C79242		0.225	0.864
C81268		0.217	1.164
Cyp1a2	CYP1A2	0.24	0.552
EG211331		0.244	0.948
EG432708		0.244	0.735
EG434609		0.244	1.4
EG628027		0.17	0.758
EG629860		0.244	0.898
EG637227		0.17	0.758
EG668549		0.244	0.735
Eif2c2		0.304	1.436
Gast		0.326	0.797
Glul	GLUL	0.266	0.916	X
Gpr19		0.204	0.688
Hsd17b14		0.084	0.651
Igh-V		0.244	1.182
Ighv1-52		0.244	0.735
Ighv1-56		0.244	1.4
Ighv1-61		0.244	1.4
Ighv1-64		0.244	0.735
Ighv1-66		0.244	1.4
Ighv1-69		0.244	0.735
Ighv1-80		0.244	0.948
Ighv1-83		0.244	0.948
Igk		0.17	0.758
Igk-V21-4		0.17	0.758
Igk-V8-16		0.17	0.758
Igkv1-110		0.17	0.758
Igkv1-117		0.17	0.758
Igkv14-111		0.17	0.708
LOC636244		0.244	0.735
Lrrc50		0.226	1.425
Ndufaf1		0.3	0.595
Oat	ornithine-oxo-acid transaminase	0.185	0.802	X
Pms2		0.23	0.521
Rag1		0.213	0.548
Rpa2		0.271	1.269
Rpp14		0.265	0.836
Sema4d		0.267	0.78
St8sia5		0.267	0.932
Taf1c		0.226	1.425
Tsta3	GDP-L-fucose synthase	0.299	0.851
Xist		0.241	0.556
Yap1	YAP	0.263	0.675
Significantly changed in transgenic cells and fold change < 0.5 in tumor cells (extension of tumor downregulation)
AY761184		0.257	0.41
Acaa1a	pre-3-oxoacyl-CoA-thiolase	0.231	0.351
Cyp2b13		0.191	0.443
Cyp4a31		0.09	0.4
DXErtd11e		0.253	0.37
Defcr-rs1		0.257	0.41
Defcr-rs7		0.257	0.41
Defcr17		0.257	0.41
Defcr20		0.257	0.41
Defcr23		0.257	0.41
Defcr26		0.257	0.41
Defcr3		0.257	0.41
Defcr5		0.257	0.41
Defcr6 (*)		0.257	0.41
EG434121		0.195	0.449
EG629203		0.195	0.449
G0s2		0.216	0.392
Kcnn1		0.264	0.415
Krtap6-1		0.23	0.396
LOC634825		0.257	0.41
LOC665506		0.217	0.46
Maoa	amine oxidase (flavin-containing) A	0.157	0.389
Pramel4		0.269	0.456
Significantly changed in transgenic and tumor cells
4930401F20Rik		0.197	0.244
Acaa1b	3-ketoacyl-CoA thiolase B; peroxisomal	0.231	0.333
Cav3	Caveolin-3	0.304	0.358
Cbr2	lung carbonyl reductase (NADPH)	0.294	0.383
Cox6b2	cytochrome c oxidase subunit VIb isoform 2	0.08	0.067
Cyp26a1		0.303	0.219
Cyp2b10	cytochrome P450 2B10	0.242	0.106
Cyp2b9	cytochrome P450 2B9	0.244	0.124
Cyp4a10	cytochrome P450 4A10	0.034	0.156
Cyp4a14	cytochrome P450 4A14	0.145	0.236
D0H4S114		0.258	0.307
EG628498		0.17	0.371
EG667683		0.17	0.371
Hamp		0.072	0.099
Hamp2		0.072	0.099
Igl-C2		0.21	0.196
Igl-C3		0.21	0.196
Igl-J2		0.21	0.196
Igl-J3		0.21	0.196
Igl-J3p		0.21	0.196
Mynn		0.201	0.245
Oxtr	OTR	0.304	0.358
Polr2i	DNA-directed RNA polymerase II subunit I	0.147	0.151
Saa2		0.101	0.118
Tspyl4		0.084	0.035
Significantly changed in tumor cells and fold change < 0.5 in transgenic cells (extension of transgenic downregulation)
Acot2		0.342	0.247
Apobec2		0.407	0.178
BC048644		0.432	0.327
C4a		0.371	0.336
C4b		0.371	0.336
Car5a	carbonic anhydrase 5A; mitochondrial	0.432	0.327
Csf2rb	beta-c	0.358	0.376
Csf2rb2		0.358	0.376
Cyp4v3		0.291	0.258
Dct		0.361	0.086
Enpep		0.463	0.31
Fmo1		0.388	0.308
Gadd45g	GADD45-gamma	0.323	0.206	X
Gas1	Gas1	0.413	0.217
Hmgcs2	hydroxymethylglutaryl-CoA synthase; mitochondrial	0.424	0.333
Hn1l		0.403	0.136
Igfbp5		0.423	0.381
Inmt		0.33	0.267
LOC544988		0.403	0.136
LOC623078		0.403	0.136
Nnmt		0.339	0.068
OTTMUSG00000010673		0.348	0.24
Rdh16		0.364	0.173
Tchh		0.469	0.248
Tumor specific downregulation
1100001G20Rik		0.802	0.207
1110054M08Rik		0.781	0.228
1500003O03Rik	P22	0.615	0.228
6330403K07Rik		0.687	0.331
AI118078		0.5	0.224
Aass	alpha-aminoadipic semialdehyde synthase; mitochondrial	0.697	0.238
Actc1		0.808	0.272
Akna		0.647	0.166
Apoa5		0.704	0.296
Asl	argininosuccinate lyase	0.534	0.353
C1qtnf3		0.825	0.239
Cd1d1		0.693	0.325
Ces1		1.066	0.366
Chpt1		0.723	0.269
Clcn7		0.507	0.333
Cln3		0.803	0.219
Cryl1		0.723	0.212
Csrp3		0.822	0.324
Ctsc		1.249	0.353
Cyp17a1	steroid 17-alpha-monooxygenase	0.576	0.152
Cyp2f2		1.355	0.13
Cyp2j5	cytochrome P450 2J5	0.8	0.257
Cyp3a25	cytochrome P450 3A25	0.803	0.267
Cyp7b1	25-hydroxycholesterol 7-alpha-hydroxylase	0.774	0.081
D6Ertd439e		0.731	0.248
Ddc	aromatic-L-amino-acid decarboxylase	0.882	0.323
Dub1		1.23	0.271
Dub2		0.593	0.271
Dub2a		0.593	0.271
EG627967		1.31	0.369
EG628516		0.662	0.371
EG628541		0.662	0.371
EG636752		0.805	0.371
Egf	EGF	0.631	0.314	X
Elovl3		1.046	0.352
Fabp7		1.477	0.166
Fap		0.997	0.25
Fgfr2	FGFR-2	0.686	0.322
Fmo3		0.778	0.172
Gm1077		0.662	0.371
Gm1418		0.662	0.371
Gm1419		0.662	0.371
Gm189		0.805	0.371
Gm459		0.662	0.371
Gna14	G-alpha-14	0.958	0.244
Hal	histidine ammonia-lyase	0.796	0.228
Hes6	Hes6	0.585	0.27
Igk-V38		0.662	0.371
Igkv4-56		0.805	0.371
Igkv4-61		0.662	0.371
Itga4	alpha4-integrin	1.232	0.303
Kif3a		0.501	0.365
Krt6a		0.789	0.368
Krtap5-4		0.802	0.159
LOC270015		0.802	0.159
Mafb	MafB	0.51	0.154
Magea4	MAGE-A4	0.861	0.355
Mcart1		0.546	0.292
Mcm10		0.749	0.218
Mkrn3		0.708	0.311
Mup1		0.886	0.191
Mup2		0.886	0.191
Mup3		0.801	0.191
Mup4		0.805	0.191
Mup5		0.805	0.191
Nat1		0.917	0.235
Nr0b1	DAX1 (NR0B1)	0.708	0.38
OTTMUSG00000007485		0.886	0.191
Onecut1	HNF-6	0.577	0.29
Orm1	ORM1	0.647	0.108
Orm2		0.647	0.166
Orm3		0.682	0.258
Otud4		0.552	0.243
Pck1	PEPCK	1.162	0.335
Pcm1		0.879	0.388
Pdk1		0.55	0.307
Pitx3	Pitx3	1.046	0.352
Prl2c2		0.927	0.231
Pthr1		0.581	0.254
Reck		0.607	0.155	X
Rps4y2		1.19	0.369
Serpina12		1.894	0.147
Slc36a3		0.805	0.273
Ssty2		0.88	0.399
Sult3a1	amine sulfotransferase	0.528	0.146
Sult5a1		0.589	0.104
Syt4		1.224	0.299
Thrsp	Thrsp	0.543	0.233
Ttc7b		0.522	0.338
Usp15		0.9	0.362
Wfdc2		0.606	0.086
Zdhhc14		1.915	0.331
				5
