# Supplementary material for: Advanced Computational Biology Methods Identify Molecular Switches for Malignancy in an EGF Mouse Model of Liver Cancer
Source: PLoS One. 2011 Mar 28;6(3):e17738. doi: 10.1371/journal.pone.0017738 (PMC3065454; doi:10.1371/journal.pone.0017738)
Supplement: Table S4 — TRANSFAC weight matrices with highest q-values in transgenic and tumor gene sets. (XLS) [file pone.0017738.s004.xls]

## Sheet: over-represented PWMs
1. Downregulation (Figure 6A)
Transgenic			Tumor
PWM	Transgenic	Tumor	PWM	Transgenic	Tumor
V$OCT1_05	8.38108	1.37936	V$OCT1_01	7.54687	2.97132
V$OCT1_01	7.54687	2.97132	V$OCT1_04	6.91849	2.8228
V$OCT1_04	6.91849	2.8228	V$KAISO_01	0.814299	2.60665
V$LEF1TCF1_Q4	6.03482	0.818318	V$OCT1_B	4.93108	2.06921
V$OCT1_06	5.43445	1.15434	V$TEF_Q6	1.84245	2.06873
V$OCT1_Q6	5.43445	1.61157	V$PBX1_02	1.65411	1.99114
V$OCT1_02	5.35943	1.1909	V$CHX10_01	1.27535	1.98361
V$OCT1_B	4.93108	2.06921	V$CEBP_C	1.53649	1.9267
V$OCT_Q6	4.61646	1.64071	V$PBX1_01	1.34297	1.91884
V$OCT_C	3.96765	1.45178	V$PEBP_Q6	0.612508	1.86486
V$PAX2_01	3.48362	1.5424	V$PAX5_01	0.444064	1.86234
V$PIT1_Q6	3.47292	1.36644	V$FREAC4_01	0.931176	1.71224
V$OCT1_Q5_01	2.91298	1.39582	V$SRF_Q4	0.826617	1.66148
V$LEF1_Q2_01	2.75765	0.806814	V$OCT_Q6	4.61646	1.64071
V$OCT1_07	2.57741	1.13781	V$NKX62_Q2	1.33252	1.63264
V$CDPCR3_01	2.53029	0.884012	V$HMGIY_Q3	1.12439	1.62277
V$POU1F1_Q6	2.34759	1.38801	V$CEBPA_01	1.16285	1.62113
V$FAC1_01	2.28755	0.829619	V$OCT1_Q6	5.43445	1.61157
V$NKX22_01	2.22713	1.01449	V$CDP_02	1.61492	1.59422
V$OCT4_01	2.07863	1.13574	V$CEBPDELTA_Q6	0.967804	1.57643
V$OCT4_02	2.05446	0.954136	V$PAX2_01	3.48362	1.5424
2. Specific downregulation (Figure 6B)
Transgenic			Tumor
PWM	Transgenic	Tumor	PWM	Transgenic	Tumor
V$OCT1_05	15.451	1.53261	V$OCT1_01	13.4665	3.95358
V$OCT1_01	13.4665	3.95358	V$OCT1_04	13.1204	3.74934
V$OCT1_04	13.1204	3.74934	V$KAISO_01	0.887902	3.15838
V$OCT1_Q6	10.4639	2.03107	V$CHX10_01	0.966547	2.86075
V$OCT1_02	10.2122	1.42106	V$OCT1_B	8.70376	2.74842
V$OCT1_B	8.70376	2.74842	V$PEBP_Q6	0.608848	2.28755
V$OCT_Q6	8.39676	2.08675	V$PAX5_01	0.377756	2.10891
V$OCT_C	7.62551	1.70668	V$OCT_Q6	8.39676	2.08675
V$OCT1_Q5_01	5.61314	1.48992	V$OCT1_Q6	10.4639	2.03107
V$OCT1_07	4.17111	1.24069	V$NKX3A_01	1.34469	1.84071
V$CDPCR3_01	3.9676	0.728574	V$HMGIY_Q3	1.12818	1.82492
V$NKX22_01	3.15678	1.50362	V$CDP_02	1.45482	1.80223
V$TEF_Q6	3.15678	1.3947	V$CLOX_01	1.56499	1.77673
V$GATA_C	3.07816	0.782261	V$NKX62_Q2	1.24382	1.71296
V$POU1F1_Q6	2.90678	1.45105	V$OCT_C	7.62551	1.70668
V$PIT1_Q6	2.5085	1.60652	V$AML_Q6	0.676545	1.64916
V$OCT4_01	2.43544	1.19515	V$PIT1_Q6	2.5085	1.60652
V$POU3F2_02	2.39249	1.35263	V$POU6F1_01	1.83736	1.58638
V$FREAC7_01	2.36278	0.955787	V$PAX2_01	0.960409	1.53978
V$TATA_01	2.30313	1.26736	V$OCT1_05	15.451	1.53261
V$PPARA_02	2.11168	1.21813	V$NKX22_01	3.15678	1.50362
V$BRCA_01	2.08254	0.783103	V$DMRT5_01	0.724057	1.49832
V$OCT4_02	2.06258	1.04804	V$CEBPB_01	0.82419	1.4944
V$RORA2_01	2.0451	0.804169	V$OCT1_Q5_01	5.61314	1.48992
V$FXR_IR1_Q6	2.00208	0.685308	V$FOXJ2_02	1.56576	1.48721
3. Upregulation (Figure 6C)
Transgenic			Tumor
PWM	Transgenic	Tumor	PWM	Transgenic	Tumor
V$OCT1_05	2.01549	1.05375	V$RREB1_01	0.823175	1.51888
V$FOXD3_01	1.97724	1.26888	V$VJUN_01	1.10547	1.4961
V$OCT1_01	1.91876	0.9924	V$EFC_Q6	0.891446	1.48675
V$OCT1_Q6	1.74532	1.02759	V$STAT3_01	0.918171	1.42867
V$FOX_Q2	1.54967	1.02179	V$P53_01	1.07403	1.41792
V$FOXJ2_01	1.54967	0.936033	V$CREB_Q4_01	1.06427	1.4028
V$HFH1_01	1.54967	0.935326	V$CREB_Q2_01	0.788937	1.4028
V$OCT_Q6	1.42732	1.04628	V$LEF1TCF1_Q4	0.933094	1.36739
V$OCT1_B	1.41506	1.0126	V$ATF3_Q6	0.938925	1.35714
V$SRY_02	1.38658	1.01774	V$HNF1_Q6	1.07398	1.31758
V$PLZF_02	1.36832	0.990439	V$IPF1_Q4	1.06114	1.31717
V$OCT1_07	1.36461	1.02219	V$STAT5B_01	1.05299	1.3015
V$OCT_C	1.33072	1.03587	V$STAT5A_01	1.03752	1.3006
V$IK2_01	1.32617	0.800636	V$HNF1_Q6_01	1.13428	1.27486
V$CDPCR1_01	1.31272	0.93595	V$FOXD3_01	1.97724	1.26888
4. Specific upregulation (Figure 6D)
Transgenic			Tumor
PWM	Transgenic	Tumor	PWM	Transgenic	Tumor
V$CART1_01	2.04332	0.886975	V$E2F_01	0.89166	1.96443
V$SRY_02	2.01721	0.732023	V$STAT5B_01	0.891937	1.90138
V$IRF_Q6_01	1.76119	0.713706	V$HSF1_01	0.930674	1.82719
V$IK2_01	1.73509	0.782129	V$YY1_01	1.171	1.5621
V$GFI1B_01	1.59785	0.66146	V$E2F_Q4_01	0.530814	1.49252
V$OCT1_B	1.55807	0.833178	V$MTF1_Q4	0.858347	1.47898
V$OCT_Q6	1.4976	0.864679	V$E2F1_Q6_01	0.8	1.46853
V$OCT_C	1.47392	0.817343	V$E2F_Q6_01	0.533706	1.36413
V$OCT1_04	1.44558	0.712388	V$RORA2_01	0.696695	1.36364
V$GFI1_01	1.41075	1.0494	V$T3R_01	0.624146	1.36159
V$CEBPDELTA_Q6	1.35882	0.790012	V$E2F1_Q4_01	0.506016	1.35946
V$OCT1_Q6	1.35563	0.824892	V$SEF1_C	0.675821	1.34252
V$FREAC2_01	1.33987	0.700696	V$VJUN_01	0.752195	1.32084
V$HNF6_Q6	1.31993	0.658067	V$CREB_Q2_01	0.581611	1.28358
V$XFD2_01	1.31214	0.592622	V$E2F_Q4	0.561144	1.27982
5. Cell cycle (Figure 6E)
Transgenic			Tumor
PWM	Transgenic	Tumor	PWM	Transgenic	Tumor
V$E2F1_Q6_01	2.73988	3.0013	V$E2F1_Q6_01	2.73988	3.0013
V$OCT1_Q6	2.42009	0.913825	V$STAT1_01	0.451305	2.3334
V$E2F_01	2.37259	1.79937	V$E2F1_Q4_01	1.66896	2.31412
V$TFIII_Q6	2.16018	1.22405	V$E2F_Q4_01	1.79235	2.23487
V$FREAC2_01	2.04936	0.925744	V$E2F_Q6	1.21624	1.97415
V$E2F_Q4_01	1.79235	2.23487	V$E2F_Q4	1.01863	1.97415
V$E2F_Q6_01	1.75219	1.73794	V$E2F1DP1_01	1.69068	1.96882
V$MAZ_Q6	1.73417	1.21828	V$E2F4DP2_01	1.69068	1.96882
V$OCT1_04	1.72786	1.22236	V$CREL_01	1.02501	1.83758
V$E2F1_Q6	1.69732	1.6943	V$STAT3_01	0.632226	1.81122
V$E2F1DP1_01	1.69068	1.96882	V$E2F_01	2.37259	1.79937
V$E2F4DP2_01	1.69068	1.96882	V$E2F_Q6_01	1.75219	1.73794
V$NFKAPPAB50_01	1.68701	0.540615	V$E2F_03	1.59489	1.70365
V$E2F1_Q4_01	1.66896	2.31412	V$E2_01	0.636298	1.69871
V$FREAC7_01	1.62352	0.716205	V$E2F1_Q6	1.69732	1.6943
V$FOXO1_02	1.62032	1.0356	V$E2F_Q3_01	1.19731	1.67828
V$FOXO1_01	1.60835	0.928388	V$NFKAPPAB65_01	0.646923	1.67004
V$E2F_03	1.59489	1.70365	V$E2F1DP2_01	1.23568	1.64262
V$E2F1_Q3	1.55554	1.46433	V$XVENT1_01	0.791784	1.61886
V$IRF7_01	1.50934	1.07683	V$E2F_02	1.0691	1.54715
V$FOXO3A_Q1	1.47374	0.736023	V$E2F_Q3	1.38403	1.53749
V$XFD2_01	1.45482	0.73085	V$ATF3_Q6	0.380595	1.52287
V$OCT_Q6	1.4235	1.25521	V$E2F4DP1_01	1.3469	1.50838
V$FOXO3_01	1.42047	0.636795	V$E2_Q6	0.672819	1.49103
V$OSF2_Q6	1.38976	1.20843	V$E2F1_Q3	1.55554	1.46433
6. Lipid metabolism (Figure 6F)
Transgenic			Tumor
PWM	Transgenic	Tumor	PWM	Transgenic	Tumor
V$COUP_DR1_Q6	1.19724	1.13682	V$T3R_Q6	0.394727	3.12695
V$EBF_Q6	1.17561	0.386818	V$HNF6_Q6	0.644229	2.4697
V$ER_Q6_02	1.10418	0.840914	V$CEBPDELTA_Q6	0	2.43845
V$RORA1_01	1.06804	0.857554	V$PPARG_03	1.00723	2.29528
V$ERR1_Q2	1.03513	0.884269	V$CLOX_01	0.37476	1.94663
V$PPARG_03	1.00723	2.29528	V$CDP_02	0	1.88408
V$TCF4_Q5	0.989487	0.824341	V$AREB6_01	0.801401	1.86972
V$SREBP1_02	0.981938	0.484633	V$GFI1B_01	0	1.85402
V$HNF4_Q6	0.97287	1.44397	V$CEBP_Q3	0	1.84446
V$MAF_Q6_01	0.942673	0.753221	V$FREAC2_01	0	1.72952
V$IK2_01	0.93444	0.858064	V$EVI1_02	0	1.71983
V$TST1_01	0.888381	0.574533	V$PIT1_Q6	0	1.71983
V$STAF_02	0.864151	0.315297	V$PBX1_02	0.577435	1.59694
V$HMEF2_Q6	0.841652	0.947325	V$TFIIA_Q6	0	1.59229
V$GATA3_01	0.830226	0.62129	V$EVI1_04	0	1.54744
