# Supplementary material for: Advanced Computational Biology Methods Identify Molecular Switches for Malignancy in an EGF Mouse Model of Liver Cancer
Source: PLoS One. 2011 Mar 28;6(3):e17738. doi: 10.1371/journal.pone.0017738 (PMC3065454; doi:10.1371/journal.pone.0017738)
Supplement: Table S5 — Transcription factors represented by enriched TRANSFAC motifs. (XLS) [file pone.0017738.s005.xls]

## Sheet: Tabelle1
Gene	Description	Fold change Transgenic	Fold change Tumor	Transgenic	Tumor
Alx1	ALX homeobox 1			X
Atf1	activating transcription factor 1	1.16	1.14		X
Atf2	activating transcription factor 2	1.28	1.01		X
Atf3	activating transcription factor 3	12.05	10.56		X
Atf4	activating transcription factor 4	1.02	1.28		X
Atf6	activating transcription factor 6	1.46	1.08		X
Brca1	breast cancer 1	1.93	2.1	X
Cbfb	core binding factor beta	1.36	1.41		X
Cebpd	CCAAT/enhancer binding protein (C/EBP), delta	1.18	1.07		X
Creb1	cAMP responsive element binding protein 1	1.97	1.72		X
Crem	cAMP responsive element modulator	0.79	0.54		X
Cux1	cut-like homeobox 1	0.56	0.81	X	X
E2f1	E2F transcription factor 1	1.57	2.47	X	X
E2f2	E2F transcription factor 2			X	X
E2f3	E2F transcription factor 3	3.88	2.66	X	X
E2f4	E2F transcription factor 4			X	X
E2f5	E2F transcription factor 5	1.27	1.04	X	X
E2f7	E2F transcription factor 7			X	X
Foxc1	forkhead box C1	4.67	1.43	X
Foxd1	forkhead box D1	0.99	0.53	X
Foxd3	forkhead box D3	0.7	0.83	X
Foxf1a	forkhead box F1a	0.6	0.6	X
Foxf2	forkhead box F2	0.79	0.65	X
Foxh1	forkhead box H1	0.93	0.64	X
Foxi1	forkhead box I1			X
Foxj1	forkhead box J1	2.13	1.56	X
Foxj2	forkhead box J2			X
Foxl1	forkhead box L1	1.23	0.92	X
Foxo1	forkhead box O1			X
Foxo3a	forkhead box O3a	0.86	0.85	X
Foxo4	forkhead box O4	0.8	0.83	X
Foxq1	forkhead box Q1	2.46	1.72	X
Gata1	GATA binding protein 1	0.51	0.58	X
Gata2	GATA binding protein 2	1.82	2.85	X
Gata3	GATA binding protein 3	1.13	1.24	X
Gfi1	growth factor independent 1	2.14	2.74	X
Gfi1b	growth factor independent 1B	1.01	1.16	X
Gtf2i	general transcription factor II I	0.8	1.12	X
Hsf1	heat shock factor 1	0.75	1.64		X
Hsf2	heat shock factor 2	0.41	1.21		X
Ikzf1	IKAROS family zinc finger 1	1.4	0.9	X
Ikzf2	IKAROS family zinc finger 2	0.79	1.04	X
Irf1	interferon regulatory factor 1	0.76	0.9	X
Irf2	interferon regulatory factor 2			X
Irf3	interferon regulatory factor 3	1.26	1.15	X
Irf4	interferon regulatory factor 4	1.27	1.1	X
Irf5	interferon regulatory factor 5	1.37	1.1	X
Irf6	interferon regulatory factor 6			X
Irf7	interferon regulatory factor 7	1.75	1.44	X
Irf8	interferon regulatory factor 8	0.92	0.93	X
Irf9	interferon regulatory factor 9	0.86	0.92	X
Jun	Jun oncogene	3.17	3.18		X
Lef1	lymphoid enhancer binding factor 1	1.68	1.49	X
Maz	MYC-associated zinc finger protein (purine-binding transcription factor)	1.66	1.85	X
Nfkb1	nuclear factor of kappa light chain gene enhancer in B-cells 1, p105	1.01	1.12	X	X
Nfkb2	nuclear factor of kappa light polypeptide gene enhancer in B-cells 2, p49/p100	0.88	0.62	X	X
Nkx2-2	NK2 transcription factor related, locus 2 (Drosophila)	1.17	0.61	X
Nr1h4	nuclear receptor subfamily 1, group H, member 4	0.87	0.59	X
Onecut1	one cut domain, family member 1	0.58	0.29		X
Pax2	paired box gene 2	0.92	0.75	X
Pax5	paired box gene 5	1.35	1.42		X
Pou1f1	POU domain, class 1, transcription factor 1 (Pit1, growth hormone factor 1)	1.45	0.65	X
Pou2af1	POU domain, class 2, associating factor 1	1.47	0.6	X	X
Pou2f1	POU domain, class 2, transcription factor 1	0.85	1.29	X	X
Pou2f2	POU domain, class 2, transcription factor 2	0.47	0.73	X	X
Pou2f3	POU domain, class 2, transcription factor 3	1.12	0.91	X	X
Pou3f1	POU domain, class 3, transcription factor 1	0.7	0.63	X	X
Pou3f2	POU domain, class 3, transcription factor 2	1.19	0.95	X	X
Pou3f3	POU domain, class 3, transcription factor 3	1.26	1.46	X	X
Pou4f1	POU domain, class 4, transcription factor 1			X	X
Pou5f1	POU domain, class 5, transcription factor 1	2.75	1.7	X	X
Ppara	peroxisome proliferator activated receptor alpha	0.84	1.04	X	X
Pparg	peroxisome proliferator activated receptor gamma	0.4	5.76		X
Rb1	retinoblastoma 1	1.88	1.27	X	X
Rel	reticuloendotheliosis oncogene	0.62	1.65	X	X
Rela	v-rel reticuloendotheliosis viral oncogene homolog A (avian)	0.93	1.05	X	X
Relb	avian reticuloendotheliosis viral (v-rel) oncogene related B	1.3	1.7	X
Rfx1	regulatory factor X, 1 (influences HLA class II expression)	1.31	0.97		X
Rora	RAR-related orphan receptor alpha	2.12	1.74	X
Runx1	runt related transcription factor 1	0.58	1.22		X
Runx2	runt related transcription factor 2	2.67	1.67		X
Runx3	runt related transcription factor 3				X
Rxra	retinoid X receptor alpha	1.15	0.82	X
Sry	sex determining region of Chr Y	1.49	1.5	X
Stat1	signal transducer and activator of transcription 1	1.53	1.42		X
Stat2	signal transducer and activator of transcription 2				X
Stat3	signal transducer and activator of transcription 3	0.66	0.78		X
Stat4	signal transducer and activator of transcription 4	0.75	0.65		X
Stat5a	signal transducer and activator of transcription 5A	0.66	0.78		X
Stat5b	signal transducer and activator of transcription 5B	1.74	1.45		X
Stat6	signal transducer and activator of transcription 6	1.72	1.81		X
Tbp	TATA box binding protein	1.13	1.02	X
Tcf3	transcription factor 3	2.14	1.35	X
Tcf7	transcription factor 7, T-cell specific	1.22	4.12	X
Tcf7l2	transcription factor 7-like 2, T-cell specific, HMG-box	0.69	1.23	X
Tef	thyrotroph embryonic factor	0.37	1.2	X	X
Tfdp1	transcription factor Dp 1	2.36	1.98	X	X
Tgif1	TG interacting factor 1	2.79	2.6	X
Vsx2	visual system homeobox 2	4.49	2.76		X
Zbtb33	zinc finger and BTB domain containing 33				X
