# Supplementary material for: Advanced Computational Biology Methods Identify Molecular Switches for Malignancy in an EGF Mouse Model of Liver Cancer
Source: PLoS One. 2011 Mar 28;6(3):e17738. doi: 10.1371/journal.pone.0017738 (PMC3065454; doi:10.1371/journal.pone.0017738)
Supplement: Table S6 — TRANSFAC PWM pairs enriched in upregulated tumor genes (P < 0.001). (XLS) [file pone.0017738.s006.xls]

## Sheet: Tumor_up
PWM A	PWM B	#Hits FG	fq.Hits FG	#Hits BG	fq.Hits BG	fq. Ratio	P-value
BZIP and WH/FKH
V$AP1_01	V$E2F_01	6	0.02	0	0.001	19.926	0.00029
V$AP1_Q2	V$E2F_01	12	0.037	6	0.007	5.287	0.0003
V$CEBP_Q2	V$E2F1_Q3_01	10	0.031	4	0.005	6.263	0.00044
BZIP and MADS
V$CREBATF_Q6	V$SRF_Q5_01	6	0.02	0	0.001	19.926	0.00029
V$CREB_Q2_01	V$SRF_Q5_01	6	0.02	0	0.001	19.926	0.00029
V$CREB_Q4_01	V$SRF_Q5_01	8	0.026	2	0.003	8.54	0.00052
NR-C4 and Rel
V$HNF4_01	V$CREL_01	6	0.02	0	0.001	19.926	0.00029
V$HNF4_Q6_01	V$CREL_01	6	0.02	0	0.001	19.926	0.00029
V$HNF4_01_B	V$NFAT_Q6	11	0.034	6	0.007	4.88	0.00081
GATA and WH/FKH
V$GATA_C	V$FOX_Q2	6	0.02	0	0.001	19.926	0.00029
V$GATA_C	V$FOXD3_01	8	0.026	2	0.003	8.54	0.00052
BZIP and HOX
V$CEBP_01	V$PBX_Q3	8	0.026	1	0.002	12.81	0.00013
V$CHOP_01	V$HNF1_C	11	0.034	6	0.007	4.88	0.00081
BZIP and NR-C4
V$CEBP_Q2_01	V$LXR_DR4_Q3	11	0.034	3	0.004	8.54	5.22e-05
V$CEBP_Q2	V$LXR_DR4_Q3	9	0.028	3	0.004	7.116	0.0005
BZIP and GATA
V$ATF4_Q2	V$GATA_C	10	0.031	3	0.004	7.828	0.00016
V$CREBP1_Q2	V$GATA4_Q3	7	0.023	1	0.002	11.386	0.00047
MYB and NR-C4
V$CMYB_01	V$COUPTF_Q6	12	0.037	5	0.006	6.168	0.00013
V$VMYB_01	V$HNF4_Q6_01	9	0.028	3	0.004	7.116	0.0005
BZIP and Rel
V$CEBP_Q2	V$NFKAPPAB65_01	7	0.023	0	0.001	22.773	7.53e-05
V$CEBP_Q2	V$CREL_01	7	0.023	0	0.001	22.773	7.53e-05
C2H2 and C2H2
V$EVI1_02	V$YY1_01	12	0.037	4	0.005	7.401	5.05e-05
HOX and MADS
V$TGIF_01	V$RSRFC4_Q2	7	0.023	1	0.002	11.386	0.00047
BHLH and MADS
V$TCF4_Q5	V$MEF2_Q6_01	7	0.023	1	0.002	11.386	0.00047
GATA and NR-C4
V$GATA3_02	V$PPARG_01	11	0.034	6	0.007	4.88	0.00081
BZIP and HMG
V$CEBPB_01	V$LEF1_Q2_01	8	0.026	2	0.003	8.54	0.00052
NR-C4 and WH/FKH
V$PPARA_01	V$XFD2_01	7	0.023	1	0.002	11.386	0.00047
GATA and Rel
V$GATA_Q6	V$NFKB_Q6_01	7	0.023	1	0.002	11.386	0.00047
HOX and Rel
V$PBX_Q3	V$NFKAPPAB65_01	7	0.023	1	0.002	11.386	0.00047
SMAD/NF1 and WH/FKH
V$SMAD4_Q6	V$FOXJ2_01	6	0.02	0	0.001	19.926	0.00029
NR-C4 and STAT
V$HNF4_01_B	V$STAT_01	8	0.026	2	0.003	8.54	0.00052
BHLH and C2H2
V$HIF1_Q3	V$SP1_01	10	0.031	4	0.005	6.263	0.00044
C2H2 and NR-C4
V$NGFIC_01	V$HNF4_01	7	0.023	1	0.002	11.386	0.00047
MADS and MYB
V$MEF2_02	V$VMYB_02	8	0.026	1	0.002	12.81	0.00013

## Sheet: Tumor_spec
PWM A	PWM B	#Hits FG	fq.Hits FG	#Hits BG	fq.Hits BG	fq. Ratio	P-value
BZIP and WH/FKH
V$AP1_Q2	V$E2F_01	7	0.073	5	0.006	12.257	3.44e-05
V$AP1_01	V$E2F_01	4	0.046	0	0.001	45.963	8.29e-05
V$AP1_Q6	V$E2F_01	6	0.064	4	0.005	12.87	0.00011
V$AP1_Q4_01	V$E2F_01	6	0.064	4	0.005	12.87	0.00011
V$AP1_Q6_01	V$E2F_01	6	0.064	4	0.005	12.87	0.00011
V$AP1_C	V$E2F_01	5	0.055	2	0.003	18.385	0.00014
V$AP1FJ_Q2	V$E2F_01	5	0.055	3	0.004	13.789	0.00034
V$NFE2_01	V$E2F_Q4	5	0.055	3	0.004	13.789	0.00034
V$AP1_Q4	V$E2F_01	6	0.064	7	0.008	8.044	0.00069
V$NFE2_01	V$E2F1DP1_01	6	0.064	7	0.008	8.044	0.00069
V$AP1_01	V$E2F_Q4	3	0.037	0	0.001	36.771	0.00088
V$AP1_C	V$E2F_Q4	3	0.037	0	0.001	36.771	0.00088
V$CEBPB_01	V$E2F1_Q6_01	3	0.037	0	0.001	36.771	0.00088
V$MAF_Q6_01	V$E2F_Q4	3	0.037	0	0.001	36.771	0.00088
C2H2 and NR-C4
V$EGR2_01	V$COUP_01	5	0.055	0	0.001	55.156	7.74e-06
V$EGR3_01	V$COUP_01	6	0.064	4	0.005	12.87	0.00011
V$NGFIC_01	V$DR1_Q3	6	0.064	5	0.006	10.725	0.00022
V$NGFIC_01	V$HNF4_01	4	0.046	1	0.002	22.982	0.00038
V$EGR1_01	V$COUP_01	3	0.037	0	0.001	36.771	0.00088
BZIP and HOX
V$AP1_Q4	V$PBX_Q3	7	0.073	4	0.005	14.708	1.56e-05
V$AP1_Q2	V$PBX_Q3	5	0.055	3	0.004	13.789	0.00034
V$AP1FJ_Q2	V$PBX_Q3	5	0.055	3	0.004	13.789	0.00034
V$AP1_Q6	V$PBX_Q3	7	0.073	11	0.012	6.128	0.00084
GATA and NR-C4
V$GATA3_02	V$PPARG_01	6	0.064	4	0.005	12.87	0.00011
V$GATA_C	V$PPARG_01	4	0.046	1	0.002	22.982	0.00038
V$GATA3_03	V$COUP_01	6	0.064	6	0.007	9.193	0.00041
BHLH and C2H2
V$TAL1BETAITF2_01	V$EGR1_01	4	0.046	0	0.001	45.963	8.29e-05
V$TAL1ALPHAE47_01	V$EGR1_01	3	0.037	0	0.001	36.771	0.00088
V$TAL1ALPHAE47_01	V$EGR1_01	3	0.037	0	0.001	36.771	0.00088
BHLH and BZIP
V$AHR_01	V$CEBPB_01	3	0.037	0	0.001	36.771	0.00088
V$AHR_01	V$CEBP_01	3	0.037	0	0.001	36.771	0.00088
BZIP and GATA
V$NRF2_Q4	V$GATA1_05	5	0.055	4	0.005	11.031	0.00071
V$AP1_01	V$GATA1_01	3	0.037	0	0.001	36.771	0.00088
GATA and WH/FKH
V$GATA3_02	V$E2F_01	4	0.046	1	0.002	22.982	0.00038
BHLH and NR-C4
V$AHRARNT_02	V$DR1_Q3	3	0.037	0	0.001	36.771	0.00088
MADS and WH/FKH
V$AMEF2_Q6	V$E2F1DP1_01	6	0.064	6	0.007	9.193	0.00041
GATA and STAT
V$GATA3_03	V$STAT4_01	5	0.055	2	0.003	18.385	0.00014
MYB and P53
V$MYB_Q6	V$P53_DECAMER_Q2	3	0.037	0	0.001	36.771	0.00088
NR-C4 and WH/FKH
V$DR1_Q3	V$E2F1DP1_01	6	0.064	7	0.008	8.044	0.00069
BZIP and GTF2I
V$AP1FJ_Q2	V$TFIII_Q6	3	0.037	0	0.001	36.771	0.00088
C2H2 and MADS
V$EGR_Q6	V$AMEF2_Q6	6	0.064	4	0.005	12.87	0.00011
BZIP and C2H2
V$MAF_Q6_01	V$EGR1_01	3	0.037	0	0.001	36.771	0.00088
BZIP and MADS
V$CREB_02	V$AMEF2_Q6	4	0.046	1	0.002	22.982	0.00038
C2H2 and WH/FKH
V$EGR_Q6	V$E2F1DP1_01	7	0.073	6	0.007	10.506	6.87e-05
STAT and WH/FKH
V$STAT5A_01	V$FOXO3_01	3	0.037	0	0.001	36.771	0.00088
