# Supplementary material for: Advanced Computational Biology Methods Identify Molecular Switches for Malignancy in an EGF Mouse Model of Liver Cancer
Source: PLoS One. 2011 Mar 28;6(3):e17738. doi: 10.1371/journal.pone.0017738 (PMC3065454; doi:10.1371/journal.pone.0017738)
Supplement: Table S7 — Transcription factors identified by PWM co-occurrence analysis. (XLS) [file pone.0017738.s007.xls]

## Sheet: Promoter_analysis
Gene	Molecule	Fold change Transgenic	Fold change Tumor	EGF network	Tu spec (P)	Tu all (P)
Ahr	AhR	1.06	1.81	X	X
Arnt	ARNT	2.53	1.64		X
Atf1	ATF-1	1.16	1.14	X		X
Atf2	CRE-BP1(m), CRE-BP2, CRE-BP3(m)	1.28	1.02			X
Atf3	ATF3(m)	12.05	10.56			X
Atf4	ATF-4, ATF4 (381AA)(m)	1.02	1.28	X		X
Atf6	ATF6	1.46	1.08	X		X
Bach1	Bach1	3.65	2.99		X
Bach2	Bach2				X
Cebpa	C/EBPalpha, C/EBPalpha(p20), C/EBPalpha(p30)	0.86	0.73		X	X
Cebpb	C/EBPbeta(p20), C/EBPbeta(p35)	0.75	0.65		X	X
Cebpd	C/EBPdelta	1.18	1.07			X
Cebpg	C/EBPgamma	1.89	1.7			X
Creb1	CREB-341, CREBbeta, CREBomega, deltaCREB	1.97	1.72	X	X	X
Crem	CREMalpha, CREMbeta, CREMepsilon, CREMgamma, CREMtau, ...	0.82	0.64			X
Ddit3	CHOP-10	1.24	1.31	X		X
E2f1	E2F-1	1.57	2.47	X	X	X
E2f2	E2F-2				X	X
E2f3	E2F-3a	3.88	2.66		X	X
E2f4	E2F-4				X	X
E2f5	E2F-5	1.27	1.04		X	X
E2f7	E2F-7				X	X
Egr1	Egr-1	10.9	7.14	X	X	X
Egr2	Egr-2	2.01	1.22		X	X
Egr3	Egr3				X	X
Evi1	Evi-1	1.62	1.61	X		X
Fos	c-Fos	3.31	3.68	X	X	X
Fosb	deltaFosB, FosB full length	1.56	1.14		X	X
Fosl1	Fra-1	2.05	2.38		X	X
Fosl2	Fra-2	1.5	0.6		X	X
Foxc1	FoxC1	4.67	1.43		X	X
Foxd1	BF-2	0.99	0.53		X	X
Foxd3	HFH-2	0.71	0.83		X	X
Foxf1a	FOXF1	0.6	0.6		X	X
Foxf2	FOXF2	0.79	0.65		X	X
Foxh1	Fast-1	1.06	1.08		X	X
Foxi1	HFH-3				X	X
Foxj1	HFH-4	2.13	1.56		X	X
Foxj2	FOXJ2(m)				X	X
Foxl1	Fkh-6	1.24	0.92		X	X
Foxo1	FOXO1a				X	X
Foxo3a	FOXO3a	0.86	0.85	X	X	X
Foxo4	FOXO4	0.8	0.83	X	X	X
Foxq1	HFH-1	2.46	1.72		X	X
Gata1	GATA-1	0.51	0.58		X	X
Gata2	GATA-2	1.82	2.85		X	X
Gata3	GATA-3	1.13	1.24	X	X	X
Gata4	GATA-4	0.99	0.88	X	X	X
Gata5	GATA-5	1.54	1.41		X	X
Gata6	GATA-6	2.27	1.96		X	X
Gtf2i	TFII-I	0.94	1.12	X	X
Hif1a	HIF-1alpha	0.84	0.72	X		X
Hnf1a	HNF-1alpha-A					X
Hnf1b	HNF-1beta-2(m), HNF-1beta-3(m), HNF-1beta-4(m), HNF-1beta-A	2.01	2.69			X
Hnf4a	HNF-4alpha1, HNF-4alpha2	2.23	1.2		X	X
Hnf4g	HNF-4gamma (NR2A2)	2.62	1.37		X	X
Jun	c-Jun	3.17	3.18	X	X	X
Junb	JunB	1.26	2.25	X	X	X
Jund	JunD	0.67	1.04	X	X	X
Lef1	LEF-1L, LEF-1S	1.68	1.49			X
Maf	c-MAF	1.26	0.71		X
Mafb	MafB	0.51	0.15		X
Maff	MafF	4.06	2.99		X
Mafg	MafG	1.09	0.95		X
Mafk	MafK	1.2	1.29		X
Mef2a	aMEF-2, MEF-2A2(m), Mef-2A3(m)	5.48	3.75		X	X
Mef2c	MEF-2C/delta8, MEF2C isoform 1(m), MEF2C isoform 3(m), MEF2C isoform 4(m), MEF2C isoform 5(m)	1.61	1.72		X	X
Mef2d	MEF-2DA'0, MEF-2DAB	0.82	0.82		X	X
Myb	c-Myb	1.92	2.68	X	X	X
Mybl2	B-Myb	1.35	1.62			X
Nfatc1	NF-AT2(m)	1.48	1.28			X
Nfatc2	NF-AT1	1.95	2.58	X		X
Nfatc3	NF-AT4	1.99	1.67	X		X
Nfatc4	NF-AT3					X
Nfe2	NF-E2 p45	2.74	3.08		X
Nfe2l1	Nfe2l1 long form	1.16	0.99		X
Nfe2l2	Nrf2	2.22	2.09		X
Nfe2l3	Nrf3	2.24	9.49		X
Nfkb1	IkappaB-gamma, IkappaB-gamma1, IkappaB-gamma2, p105, p105-4(m), ...	1.01	1.12	X		X
Nfkb2	p100	1.05	1.08			X
Nr1h2	LXR-beta	1.72	1.6			X
Nr1h3	LXR-alpha	0.69	0.76			X
Nr2f1	COUP-TF1 (NR2F1)	6.26	2.62		X	X
Nr2f2	COUP-TF2 (NR2F2)	6.26	2.62		X	X
Pbx1	Pbx1a, Pbx1b	2.21	1.93		X	X
Pbx2	Pbx2	1.12	1.06		X	X
Pbx3	Pbx3a, Pbx3b	2.64	3.53		X	X
Ppara	PPARalpha (NR1C1)	0.84	1.04	X		X
Pparg	PPAR-gamma1, PPAR-gamma2	0.4	5.76	X	X	X
Rb1	pRb	1.88	1.27	X	X
Rel	c-Rel	0.62	1.65			X
Rela	p65 delta(m), RelA-p65	0.93	1.05	X		X
Rxra	RXR-alpha (NR2B1)	1.15	0.98	X		X
Smad1	Smad1	1.49	1.46	X		X
Smad2	Smad2	1.24	1.24	X		X
Smad3	Smad3	3.69	3.81	X		X
Smad4	Smad4(m)	1.01	1.29			X
Smad5	Smad5	1.35	1.4	X		X
Smad6	Smad6	0.86	0.65			X
Smad7	Smad7	0.72	0.6			X
Smad9	Smad8					X
Sp1	Sp1	0.97	0.94	X	X	X
Sp2	Sp2					X
Sp3	Sp3	1.15	1.18			X
Sp4	Sp4	2.42	1.4			X
Srf	SRF			X		X
Stat1	STAT1alpha	1.53	1.42	X	X	X
Stat2	STAT2				X	X
Stat3	STAT3	1.04	1.02	X	X	X
Stat4	STAT4	0.75	0.65	X	X	X
Stat5a	STAT5A	1.04	1.02	X	X	X
Stat5b	STAT5B	1.74	1.45	X	X	X
Stat6	STAT6	1.72	1.81	X	X	X
Tal1	Tal-1(m)	0.96	1.15		X
Tcf3	TCF-3	2.14	1.35			X
Tcf7	TCF-1(P)(m), TCF-1B	1.22	4.12			X
Tcf7l2	TCF-4	1.12	1.23	X		X
Tcfe2a	E12, E47, m3	0.66	0.92		X
Tfdp1	DP-1	2.36	1.98		X	X
Tgif1	TGIF	2.79	2.6	X		X
Trp53	p53, p53as	1.29	1.89		X
Trp63	DeltaN p63beta, DeltaNp63alpha, DeltaNp63gamma, p63alpha, p63beta, ...	1.42	1.11	X	X
Trp73	DeltaNp73alpha, DeltaNp73beta, p73alpha, p73beta			X	X
Yy1	YY1	2.32	1.49	X		X
				45	80	104
